# Supplementary material for: LTR Retroelements and Bird Adaptation to Arid Environments
Source: Int J Mol Sci. 2023 Mar 28;24(7):6332. doi: 10.3390/ijms24076332 (PMC10094322; doi:10.3390/ijms24076332)
Supplement: Supplementary file 1 [file ijms-24-06332-s001.zip]

Archive with 1 entries (1 files):
- ijms-2211538-SM.pdf
